# Supplementary material for: Acetate Signalling Regulates Virulence-Associated Traits in the Esca Pathogen Phaeomoniella chlamydospora
Source: J Fungi (Basel). 2026 Jul 22;12(7):539. doi: 10.3390/jof12070539 (PMC13413115; doi:10.3390/jof12070539)
Supplement: Supplementary file 1 [file jof-12-00539-s001.zip]

Archive with 1 entries (1 files):
- jof-4442233-supplementary.xlsx
