# Supplementary material for: Acetate Signalling Regulates Virulence-Associated Traits in the Esca Pathogen Phaeomoniella chlamydospora
Source: J Fungi (Basel). 2026 Jul 22;12(7):539. doi: 10.3390/jof12070539 (PMC13413115; doi:10.3390/jof12070539)
Supplement: Supplementary file 1 [file jof-12-00539-s001.zip › jof-4442233-supplementary.xlsx]

## Sheet: Table S1
	Cellulase activity (mm radius)												Esterase activity (mm radius)												Fluorescein degradation rate (%)
		Pch strain												Pch strain												Pch strain
	Acetate (mM)	P46			P201			P621					Acetate (mM)	P46			P201			P621					Acetate (mM)	P46						P201						P621
	0	4.41509	4.69407	4.73652	5.38296	5.33649	5.41394	4.66981	4.53032	4.53032			0	3.007	3.402	3.565	3.121	3.167	3.91	2.609	2.5	2.243			0	70.1577	69.9384	63.5151	50.1573	43.2741	57.5495	42.8065	37.8314	36.8813	34.2699	29.5828	28.2192	79.014	73.0678	61.1851	54.2929	72.2088	63.1609
	6.25	5.719	5.70687	5.70687	6.4673	6.74613	6.19621	5.719	6.3376	6.18598			6.25	3.433	3.704	3.178	3.64	4.91	3.703	2.248	2.443	2.539			6.25	31.3735	19.2425	75.5943	68.1629	56.5223	55.4106	17.1586	21.5151	48.5522	37.301	37.9531	39.0058	43.7213	45.0351	77.0774	68.877	62.5417	55.8638
	12.5	5.94946	6.48315	5.99798	5.94836	5.71601	5.66954	4.84569	4.94879	4.93666			12.5	2.971	3.868	3.525	3.269	5.778	3.784	2.379	2.601	2.98			12.5	28.0013	42.3133	39.6294	11.4443	63.4923	62.3448	32.2679	29.611	13.0998	17.4342	47.9719	39.2125	55.3575	52.5071	27.393	24.3517	72.1535	66.3899
	25	5.64623	5.9434	6.08288	3.92685	3.83391	3.81067	4.44542	4.72439	4.82143			25	2.811	3.196	2.76	3.053	5.096	3.111	2.076	2.782	2.051			25	23.9989	23.9285	24.9663	26.2248	33.2546	27.6381	17.7903	22.532	19.884	16.2591	24.075	24.541	39.4895	39.2457	27.204	22.9317	33.021	32.4449
	50	4.35445	3.97237	4.36658	3.55508	3.64802	3.61704	3.13544	3.51752	3.25067			50	2.171	2.622	2.53	2.631	4.558	2.367	0.854	1.154	1.163			50	46.912	43.6815	25.0812	2.17599	-1.14708	24.281	33.9559	25.1749	-12.1196	-12.5563	12.8063	4.53121	48.3904	42.7777	10.3134	1.37381	25.1693	24.7153
	100	1.69811	1.58288	1.40701	0.139415	0.170396	0.178141	0.212264	0.206199	0.169811			100	0.864	1	0.942	0.52	0.661	0.532	0	0	0			100	-19.4195	-20.3457	43.9516	30.2151	15.7954	17.4216	-17.4171	-10.894	9.97892	-4.36907	0.84375	-3.19744	-16.716	-6.29029	19.2469	10.2707	14.8694	8.30639
	Amylase activity (mm radius)												Protease activity (mm radius)												Antibacterial activity (growth inhibition, %)
		Pch strain												Pch strain												Pch strain
	Acetate (mM)	P46			P201			P621					Acetate (mM)	P46			P201			P621					Acetate (mM)	P46			P201			P621
	0	3.01291	2.88898	2.46299	2.98193	3.49312	3.33821	2.71084	3.12909	2.55594			0	7.1465	7.21261	6.19537	6.93312	7.33489	7.02438	6.53519	5.7549	5.7549			0	93.3705	94.6345		80.7614	61.5703	76.6077	82.8947	90.0007	90.4143
	6.25	3.75645	4.04303	4.39931	4.3296	4.63167	4.71687	4.04303	4.01205	3.77969			6.25	6.03718	5.8141	5.98122	6.41828	6.27917	6.69776	4.85441	5.10068	4.95247			6.25	83.1717	82.3611		48.3234	60.3786	70.648	52.3751	58.5235	66.2829
	12.5	3.9346	4.22117	4.22117	4.42255	4.24441	4.3296	3.42341	3.77969	3.54733			12.5	4.8532	4.77581	5.17434	5.70459	5.11597	4.94638	4.70741	4.20155	4.34357			12.5	68.2608	74.6951		32.3312	55.4103	48.5535	68.7829	69.5887	59.8634
	25	3.68675	3.9191	3.71773	3.83391	3.95783	3.63253	2.92771	3.4389	3.23752			25	4.38079	4.5911	4.55958	4.71502	5.81103	5.44264	2.84382	2.84382	3.56903			25	59.6549	67.8615		36.2715	46.2041	28.2113	39.1191	55.2713	32.2009
	50	2.75731	2.99742	2.86575	3.05938	2.58692	2.7883	2.47849	2.43976	2.43976			50	3.08894	3.162	2.8077	4.74298	4.73284	4.89508	2.40418	2.76024	2.49977			50	39.6335	44.457		-2.52602	8.07227	22.574	27.1386	27.8491	12.5142
	100	1.7969	1.54905	1.46386	1.54905	1.50258	1.33993	0.642857	0.518933	0.456971			100	0.590317	0.245116	0.465073	0.346681	0.109622	0.451973	0.109622	0.219245	0.189921			100	38.3946	51.0099		7.73815	-9.86931	-0.90098	35.7058	39.2594	32.1273
	Degree of pigmentation (255-pixel intensity)												Pectinase activity (mm radius)
		Pch strain												Pch strain
	Acetate (mM)	P46			P201			P621					Acetate (mM)	P46			P201			P621
	0	108.782	126.685		88.763	100.87		37.635	30.671				0	5.94062	5.70052	6.35886	7.28055	8.05508	7.74527	6.45181	6.81583	6.28141
	6.25	161.686	164.081		139.05	133.46		144.038	148.585				6.25	5.63855	5.55336	5.46816	6.42083	6.77711	7.22633	5.75473	5.38296	5.87866
	12.5	160.402	156.983		92.861	84.566		70.754	83.537				12.5	6.04131	6.00258	6.10327	6.93201	6.97074	6.50602	5.79346	6.13425	5.43718
	25	140.306	134.116		71.783	69.406		57.059	60.278				25	5.76248	5.59208	5.4759	5.94062	6.42857	5.94836	4.94923	4.92599	4.94923
	50	83.965	92.192		25.453	31.207		19.747	19.318				50	4.90275	4.22892	4.42255	4.53098	4.8253	5.0809	3.60155	3.88812	3.81067
	100	55.247	43.764		24.668	22.259		17.301	18.248				100	2.02926	2.24613	2.27711	2.75731	3.16781	3.09811	1.07659	0.968158	1.10757
